# Supplementary material for: Metabolite Changes in Indonesian Tempe Production from Raw Soybeans to Over-Fermented Tempe
Source: Metabolites. 2023 Feb 17;13(2):300. doi: 10.3390/metabo13020300 (PMC9958738; doi:10.3390/metabo13020300)
Supplement: Supplementary file 1 [file metabolites-13-00300-s001.zip]

Archive with 1 entries (1 files):
- metabolites-2110237-supplementary.pdf
